# Supplementary material for: Efficacy and safety of oral proprietary Chinese medicines in the treatment of stable chronic obstructive pulmonary disease: a network meta-analysis
Source: Front Pharmacol. 2026 Jan 21;16:1690739. doi: 10.3389/fphar.2025.1690739 (PMC12868190; doi:10.3389/fphar.2025.1690739)
Supplement: Supplementary file 2 [file Table6.xlsx]

## Sheet: 2.不良反应
	Supplementary Document 6 Specific Adverse Reactions
No	study	treatment	treatment	Adverse Reactions
4	Chen J2021	Yupingfeng Granules+RT	YPFG	Diarrhea, Nausea
4	Chen J2021	RT	RT	Diarrhea, Nausea
5	Chen QL2019	Bufei Huoxue Capsule+RT	BFHXC	Nausea and Vomiting, Indigestion, Elevated ALT and AST, Pruritus
5	Chen QL2019	RT	RT	Nausea and Vomiting, Indigestion, Elevated ALT and AST
6	Chen WH2020	Bailing Capsule+RT	BLC	Sinus Tachycardia, Dry Mouth, Throat Discomfort, Mouth Ulcers, Elevated Alkaline Phosphatase
6	Chen WH2020	RT	RT	Sinus Tachycardia, Dry Mouth, Throat Discomfort, Mouth Ulcers, Elevated Alkaline Phosphatase
7	Cheng DZ2020	Suhuang Zhike Capsule+RT	SHZKC	Nausea and Vomiting, Abdominal Pain, Headache
7	Cheng DZ2020	RT	RT	Nausea and Vomiting, Stomach Discomfort, Constipation, Dry Throat, Abdominal Pain
13	Guo J2015	Bufei Huoxue Capsule+RT	BFHXC
13	Guo J2015	RT	RT
16	HaoY2021	Jinshuibao Capsul+RT	BLC
16	HaoY2021	RT	RT
22	Jia JH2022	Bailing Capsule+RT	BLC	Pruritus, Mouth Ulcers, Hoarseness, Dry Throat
22	Jia JH2022	RT	RT	Mouth Ulcers, Hoarseness, Dry Throat
25	Li L2019	Guben Kechuan Granules+RT	GBKCG
25	Li L2019	RT	RT
33	Ou M2014	Yifei Huoxue Granules+RT	YFHXG	Throat Discomfort, Mild Headache
33	Ou M2014	RT	RT
34	Ou M2015	Yifei Huoxue Granules+RT	YFHXG	Throat Discomfort, Mild Headache
34	Ou M2015	RT	RT
36	Huang Z2022	Bufei Huoxue Capsule+RT	BFHXC	iarrhea, Nausea and Vomiting, Indigestion
36	Huang Z2022	RT	RT	iarrhea, Nausea and Vomiting, Indigestion
37	ShangGuan H2015	San’ao Tablet+RT	SAT	Diarrhea, Dry Mouth
37	ShangGuan H2015	RT	RT	Abdominal Distension, Poor Appetite
39	Song ZH2019	Gejie Dingchuan Capsule+RT	GJDCC	Tremor, Palpitations, Arthralgia, Myalgia
39	Song ZH2019	RT	RT	Tremor, Palpitations, Arthralgia, Myalgia, Rash
42	Wang HG2021	Bailing Capsule+RT	BLC	Constipation, Dizziness, Urinary Retention
42	Wang HG2021	RT	RT	Constipation, Dizziness, Urinary Retention
45	Wang MJ2022	Yifei Paste+RT	YFP
45	Wang MJ2022	RT	RT
47	Xia WJ2019	Bufei Huoxue Capsule+RT	BFHXC
47	Xia WJ2019	RT	RT	Nausea, Rash
50	Zhang J2020	Jinkui Shenqi Pill+RT	JKSQP	Stomach Discomfort, Headache, Palpitations, Poor Appetite
50	Zhang J2020	RT	RT	Headache, Hoarseness, Dry Throat, Palpitations
51	Zhang L2019	Jinshuibao Capsule+RT	JSBC	Nausea, Stomach Discomfort, Headache
51	Zhang L2019	RT	RT	Stomach Discomfort, Headache
55	Yan QL2020	Bufei Huoxue Capsule+RT	BFHXC	Dry Mouth, Constipation
55	Yan QL2020	RT	RT	Dry Mouth, Constipation, Intestinal Obstruction
57	Yang L2023	Yifei Capsule+RT	YFC	Nausea and Vomiting, Poor Appetite, Fatigue, Malaise
57	Yang L2023	RT	RT	Nausea and Vomiting, Poor Appetite, Fatigue, Malaise
59	Yang SQ2021	Bufei Huoxue Capsule+RT	BFHXC	Nausea and Vomiting, Gastrointestinal Discomfort
59	Yang SQ2021	RT	RT	Nausea and Vomiting, Gastrointestinal Discomfort
60	Yang SW2021	Bailing Capsule+RT	BLC	Headache, Palpitations
60	Yang SW2021	RT	RT	Headache, Palpitations, Tremor
62	Zhai XM2019	Bailing Capsule+RT	BLC	Headache, Palpitations, Throat Irritation
62	Zhai XM2019	RT	RT	Headache, Palpitations, Tremor, Throat Irritation
65	Zhang W2016	San’ao Tablet+RT	SAT	Gastrointestinal Reaction, Palpitations
65	Zhang W2016	RT	RT	Diarrhea, Nausea, Palpitations
	24	12	12
